# Supplementary material for: Prediction of Pesticide Interactions with Proteins Involved in Human Reproduction by Using a Virtual Screening Approach: A Case Study of Famoxadone Binding CRBP-III and Izumo
Source: Int J Mol Sci. 2024 May 26;25(11):5790. doi: 10.3390/ijms25115790 (PMC11171824; doi:10.3390/ijms25115790)
Supplement: Supplementary file 1 [file ijms-25-05790-s001.zip]

Archive with 1 entries (1 files):
- ijms-3023845-supplementary.pdf
